# Supplementary material for: Efficacy of Single-Dose and Triple-Dose Albendazole and Mebendazole against Soil-Transmitted Helminths and Taenia spp.: A Randomized Controlled Trial
Source: PLoS One. 2011 Sep 27;6(9):e25003. doi: 10.1371/journal.pone.0025003 (PMC3181256; doi:10.1371/journal.pone.0025003)
Supplement: Data S1 — Raw data of the trial. (XLS) [file pone.0025003.s004.xls]

## Sheet: Sheet1
id	sex	age	drug	applications	complete	sample_a	asc_kk_a1	hw_kk_a1	tri_kk_a1	tae_kk_a1	asc_kk_a2	hw_kk_a2	tri_kk_a2	tae_kk_a2	sample_b	asc_kk_b1	hw_kk_b1	tri_kk_b1	tae_kk_b1	asc_kk_b2	hw_kk_b2	tri_kk_b2	tae_kk_b2	sample_d	asc_kk_d1	hw_kk_d1	tri_kk_d1	tae_kk_d1	asc_kk_d2	hw_kk_d2	tri_kk_d2	tae_kk_d2	sample_e	asc_kk_e1	hw_kk_e1	tri_kk_e1	tae_kk_e1	asc_kk_e2	hw_kk_e2	tri_kk_e2	tae_kk_e2	asc_bl	tri_bl	hw_bl	tae_bl	asc_eval	tri_eval	hw_eval	tae_eval
201	1	33			0	0									0									0									0
301	1	40	A	1	1	1	149	1	3	0	149	2	0	0	1	149	2	2	0	149	0	2	0	1	0	0	3	0	0	0	0	0	1	0	0	0	0	0	0	0	0	1	1	1	0	0	1	0	0
302	0	39	M	3	1	1	77	0	0	0	54	0	0	0	1	161	3	0	0	161	1	0	0	1	0	2	0	0	0	0	0	0	1	0	0	0	0	0	0	0	0	1	0	1	0	0	0	1	0
303	1	22	M	3	1	1	332	7	0	0	332	0	0	0	1	598	4	0	0	598	1	0	0	1	0	0	0	0	0	0	0	0	1	0	0	0	0	0	0	0	0	1	0	1	0	0	0	0	0
304	0	23	A	1	0	1	121	2	1	0	121	9	3	0	1	118	11	0	0	118	12	0	0	0									0									1	1	1	0
305	0	20	A	1	0	1	126	0	0	0	126	1	0	0	1	357	3	0	0	339	2	0	0	0									0									1	0	1	0
401	1	50	A	1	1	1	461	0	2	0	461	0	0	0	1	147	0	0	0	147	0	0	0	1	0	0	0	0	0	0	0	0	1	0	0	0	0	0	0	0	0	1	1	0	0	0	0	0	0
402	0	51	M	3	1	1	233	0	0	0	233	0	0	0	1	627	1	0	0	627	1	2	0	1	0	0	0	0	0	2	0	0	1	0	0	0	0	0	0	0	0	1	1	1	0	0	0	1	0
403	1	19	A	3	1	1	198	45	2	0	198	45	2		1	143	75	24	0	227	76	18	0	1	0	0	0	0	0	0	0	0	1	0	0	0	0	0	0	0	0	1	1	1	1	0	0	0	0
404	0	18	A	1	1	1	346	33	33	0	346	29	15	0	1	312	16	8	0	280	18	11	0	1	0	0	0	0	0	0	2	0	1	0	4	4	0	0	2	18	0	1	1	1	0	0	1	1	0
601	1	51	M	1	1	1	406	0	9	0	398	0	6	0	1	628	0	5	0	628	0	5	0	1	0	0	2	0	0	0	3	0	1	0	0	6	0	0	0	4	0	1	1	0	0	0	1	0	0
602	0	51	M	3	0	1	570	4	0	0	570	2	1	0	1	230	1	1	0	230	2	2	0	0									0									1	1	1	0
603	1	25	M	1	1	1	285	0	0	0	285	2	0	0	1	693	3	0	0	620	4	0	0	1	0	0	0	0	0	0	0	0	1	0	0	0	0	0	0	0	0	1	0	1	0	0	0	0	0
604	0	23	A	3	1	1	194	3	3	0	194	3	7	0	1	289	1	9	0	289	0	3	0	1	0	0	1	0	0	0	1	0	1	0	0	1	0	0	0	1	0	1	1	1	0	0	1	0	0
605	0	6	A	1	1	1	24	0	1	0	200	2	1	0	1	860	0	8	0	860	0	8		1	0	0	0	0	0	0	0	0	1	0	0	0	0	0	0	2	0	1	1	1	1	0	1	0	0
701	1	47	A	1	0	1	269	0	1	0	269	0	2	0	1	123	0	0	0	93	0	0	0	0									0									1	1	0	0
702	0	43	M	3	0	1	367	0	13	0	280	0	15	0	0									1	0	0	0	0	0	0	0	0	1	0	0	1	0	0	0	1	0	1	1	0	0	0	1	0	0
703	1	24	A	3	1	1	68	0	6	0	90	0	1	0	1	38	0	0	0	34	0	0	0	1	0	0	0	0	0	0	0	0	1	0	0	0	0	0	0	0	0	1	1	0	0	0	0	0	0
704	0	28			0	0									0									0									0
801	1	44	M	3	1	1	62	21	5	0	62	24	1	0	1	68	1	1	0	66	4	1	0	1	0	0	0	0	0	0	0	0	1	0	0	0	0	0	0	0	0	1	1	1	0	0	0	0	0
802	0	38	M	1	1	1	194	6	0	0	223	5	4	0	1	337	8	3	0	337	3	1	0	1	0	0	0	0	0	0	0	0	1	0	0	0	0	0	0	0	0	1	1	1	0	0	0	0	0
803	1	21	M	3	0	1	16	0	0	0	13	0	0	0	1	306	17	0	0	306	7	0	0	1	0	0	0	0	0	0	0	0	0									1	0	1	0	0	0	0	0
804	0	21	M	3	1	1	545	4	4	0	545	7	4	0	1	1085	2	25	0	1085	2	11	0	1	0	0	0	0	0	0	0	0	1	0	0	0	0	0	0	0	0	1	1	1	0	0	0	0	0
805	0	18	M	3	1	1	590	14	16	0	590	14	16		1	340	0	8	0	340	1	2	0	1	0	0	0	0	0	0	0	0	1	0	0	0	0	0	0	0	0	1	1	1	1	0	0	0	0
1001	0	64	M	1	1	1	0	0	0	0	0	0	0	0	1	0	0	1	0	0	0	0	0	1	0	0	0	0	0	0	1	0	1	0	0	0	0	0	0	0	0	0	1	0	0	0	1	0	0
1002	1	44	A	1	1	1	14	0	0	0	19	0	0	0	1	36	0	0	0	30	0	0	0	1	0	0	0	0	0	0	0	0	1	0	0	0	0	0	0	0	0	1	0	0	0	0	0	0	0
1003	0	42	M	1	0	1	377	0	2	0	377	0	1	0	1	347	0	1	0	347	0	1	0	0									0									1	1	0	0
1004	0	21	A	1	0	1	1086	0	2	0	1086	0	2	0	1	555	2	21	0	555	0	2	0	0									0									1	1	1	0
1005	1	19	M	1	0	1	351	0	0	0	351	0	0	0	0									1	0	0	0	0	0	0	0	0	1	0	0	1	0	0	0	1	0	1	0	0	0	0	1	0	0
1101	1	42	A	1	1	1	0	0	0	0	0	0	0	0	1	0	0	0	0	0	0	0	0	1	0	0	0	0	0	0	0	0	1	0	0	0	0	0	0	0	0	0	0	0	0	0	0	0	0
1102	0	42	M	3	1	1	94	0	0	0	122	0	0	0	1	340	0	0	0	340	0	0	0	1	0	0	0	0	0	0	0	0	1	0	0	0	0	0	0	0	0	1	0	0	0	0	0	0	0
1103	0	20	M	3	1	1	0	0	0	0	0	0	1	0	1	144	0	0	0	144	0	0	0	1	0	0	2	0	0	0	2	0	1	0	0	0	0	0	0	0	0	1	1	0	0	0	1	0	0
1104	0	17	M	1	1	1	186	0	0	0	186	0	0	0	1	260	0	0	0	260	0	0	0	1	0	0	0	0	0	0	0	0	1	0	0	0	0	0	0	0	0	1	0	0	0	0	0	0	0
1105	1	13	A	3	1	1	0	0	0	0	0	0	0	0	1	0	0	1	0	0	0	0	0	1	0	0	0	0	0	0	0	0	1	0	0	0	0	0	0	0	0	0	1	0	0	0	0	0	0
1201	1	49	A	1	1	1	102	0	1	0	102	0	3	0	1	298	0	3	0	298	0	2	0	1	0	0	3	0	0	0	0	0	1	0	0	1	0	0	0	0	0	1	1	0	1	0	1	0	0
1202	0	49	M	1	1	1	0	0	0	0	0	0	0	0	1	0	3	14	0	0	2	10	0	1	0	0	0	0	0	0	4	0	1	0	0	4	0	0	0	1	0	0	1	1	0	0	1	0	0
1203	1	27	A	1	1	1	327	0	12	121	327	3	6	0	1	514	2	6	1641	514	0	7	2223	1	0	0	0	0	0	0	0	0	1	0	0	2	0	0	0	2	0	1	1	1	1	0	1	0	1
1204	0	26	A	1	1	1	625	2	1	0	625	4	1	0	1	1680	8	0	0	1680	6	2	0	1	0	0	1	0	0	0	2	0	1	0	0	1	0	0	0	2	0	1	1	1	0	0	1	0	0
1205	0	20	M	3	1	1	419	23	18	0	419	21	16	0	1	146	9	5	0	146	8	10	0	1	0	2	0	0	0	1	0	0	1	0	0	0	0	0	0	0	0	1	1	1	0	0	0	1	0
1206	0	6	A	1	1	1	832	0	7	0	832	0	5	0	1	3680	3	3	0	3680	2	1	0	1	0	0	19	0	0	0	20	0	1	0	0	8	0	0	0	19	0	1	1	1	0	0	1	0	0
1401	1	72	A	3	1	1	4	0	0	0	3	0	0	0	1	5	0	0	0	1	0	0	0	1	0	0	0	0	0	0	0	0	1	0	0	0	0	0	0	0	0	1	0	0	1	0	0	0	0
1402	1	28	M	1	1	1	1140	10	0	208	686	8	0	2692	1	389	0	0	182	405	0	0	175	1	0	0	0	0	0	3	0	0	1	0	2	0	0	0	1	0	0	1	0	1	1	0	0	1	0
1403	0	28	A	3	1	1	147	5	6	0	147	7	2	0	1	40	0	1	0	13	1	0	0	1	0	0	0	0	0	0	0	0	1	0	0	0	0	0	0	0	0	1	1	1	0	0	0	0	0
1501	1	56	A	1	1	1	324	0	5	0	494	0	13	0	1	1314	7	18	0	1314	1	5	5	1	0	2	0	0	0	2	0	0	1	0	0	0	30	0	0	0	24	1	1	1	1	0	0	1	1
1502	0	58	M	1	1	1	968	0	7	0	968	0	7	0	1	3420	17	17	0	3420	8	17	0	1	0	2	0	0	0	2	0	0	1	0	1	0	0	0	0	0	0	1	1	1	0	0	0	1	0
1503	1	28	A	3	0	1	1325	2	13	0	1325	5	13	0	1	175	4	11	0	168	3	6	0	0									0									1	1	1	0
1601	1	41	M	1	1	1	81	4	0	0	97	2	0	0	1	221	0	9	0	221	0	0	0	1	0	0	3	0	0	0	1	0	1	0	0	0	0	0	0	0	0	1	1	1	0	0	1	0	0
1602	0	56	M	3	1	1	149	0	1	0	149	0	0	0	1	600	23	0	0	600	15	0	0	1	0	0	3	0	0	0	1	0	1	0	0	0	0	0	0	0	0	1	1	1	0	0	1	0	0
1603	1	24	A	1	1	1	34	0	2	0	28	0	2	0	1	144	0	0	0	144	0	0	0	1	0	0	2	0	0	0	1	0	1	0	0	0	0	0	0	0	0	1	1	0	0	0	1	0	0
1604	0	20	M	3	1	1	6350	11	10	0	6930	9	17	0	1	135	2	1	0	146	1	2	0	1	0	0	0	0	0	0	0	0	1	0	0	1	0	0	0	0	0	1	1	1	0	0	1	0	0
1801	1	40	M	3	1	1	202	0	0	0	202	0	0	0	1	238	2	0	0	238	1	0	0	1	0	0	0	0	0	0	0	0	1	0	0	0	0	0	0	0	0	1	0	1	0	0	0	0	0
1802	0	38	M	3	0	1	154	0	0	0	154	0	0	0	1	28	0	0	0	21	0	0	0	1	0	1	0	0	0	1	0	0	1	0	0	1	0	0	0	0	0	1	0	0	0	0	1	1	0
1803	1	23	A	1	1	1	387	22	4	0	387	18	4	0	1	204	20	5	0	204	14	1	0	1	0	0	5	0	0	0	8	0	1	0	0	10	0	0	0	5	0	1	1	1	0	0	1	0	0
1804	0	20	M	1	1	1	178	3	0	0	178	2	0	0	1	466	2	0	0	466	1	0	0	1	342	4	1	0	342	1	0	0	1	1004	16	4	0	1004	2	4	0	1	0	1	0	1	1	1	0
1901	1	38	A	3	1	1	0	4	2	0	0	3	5	0	1	0	7	2	0	0	7	4	0	1	0	0	1	0	0	0	2	0	1	0	0	0	0	0	0	0	0	0	1	1	0	0	1	0	0
1902	0	36	M	1	1	1	248	5	0	0	248	10	0	0	1	551	3	1	0	560	2	0	0	1	0	0	0	0	0	0	2	0	1	0	0	0	0	0	0	0	0	1	1	1	0	0	1	0	0
1903	0	16	M	3	1	1	0	9	7	0	0	16	25	0	1	0	42	26	0	0	27	27	0	1	0	0	1	0	0	0	0	0	1	0	2	7	0	0	1	1	0	0	1	1	0	0	1	1	0
1904	0	14	A	3	1	1	19	1	0	0	32	2	2	0	1	33	0	2	0	21	0	3	0	1	0	0	0	0	0	0	0	0	1	0	0	0	0	0	0	0	0	1	1	1	0	0	0	0	0
2001	1	51	M	3	1	1	221	0	0	0	221	0	0	0	1	459	0	0	0	459	0	0	0	1	0	0	0	0	0	0	0	0	1	0	0	0	0	0	0	0	0	1	0	0	0	0	0	0	0
2002	0	53	M	1	1	1	2	5	0	0	0	14	0	0	1	52	18	4	0	38	16	4	0	1	0	0	0	0	0	4	0	0	1	0	0	0	0	0	0	0	0	1	1	1	0	0	0	1	0
2003	0	20	A	3	1	1	0	0	3	0	0	0	1	0	1	0	2	0	0	0	0	0	0	1	0	0	0	0	0	0	0	0	1	0	0	0	0	0	0	0	0	0	1	1	0	0	0	0	0
2101	1	45	A	1	1	1	275	0	1	0	275	0	0	0	1	340	1	0	180	375	0	0	187	1	0	0	0		0	0	0		1	0	0	0		0	0	0		1	1	1	1	0	0	0	1
2102	0	43	M	1	1	1	256	0	0	0	256	0	1	0	1	108	1	2	0	126	1	3	0	1	0	0	0	0	0	0	0	0	1	0	0	0	0	0	0	0	0	1	1	1	0	0	0	0	0
2103	1	26	M	3	1	1	369	0	0	0	369	0	0	0	1	368	0	5	0	280	0	2	0	1	0	0	0	0	0	0	0	0	1	0	0	0	0	0	0	0	0	1	1	0	0	0	0	0	0
2104	1	23	M	1	0	1	315	0	0	0	315	0	0	0	0									1	1018	0	0	0	1018	3	10	0	1	0	3	2	0	0	0	1	0	1	0	0	0	1	1	1	0
2105	1	20	A	1	1	1	1840	3	31	450	1840	2	16	450	1	1340	3	11	23	1340	5	8	21	1	0	0	3	0	0	0	4	0	1	0	1	2	20	0	2	15	40	1	1	1	1	0	1	1	1
2201	1	52	M	3	1	1	22	0	1	0	9	0	0	0	1	38	3	6	28	36	0	12	133	1	0	0	0	0	0	0	0	0	1	0	0	0	0	0	0	0	0	1	1	1	1	0	0	0	0
2202	0	48	M	1	1	1	9350	0	0	0	9350	2	0	0	1	1253	10	0	0	1253	22	0	0	1	0	1	0	0	0	0	0	0	1	0	27	2	0	0	25	1	0	1	0	1	0	0	1	1	0
2205	0	16	M	1	0	1	115	38	10	0	115	31	13	0	1	5	0	0	4	2	0	0	12	1	0	1	0	0	0	0	0	0	0									1	1	1	1	0	0	1	0
2401	1	48	M	3	1	1	399	0	0	0	399	0	0	0	1	185	0	0	0	185	0	0	0	1	0	0	0	0	0	0	0	0	1	0	0	0	0	0	0	0	0	1	0	0	0	0	0	0	0
2402	0	45	A	3	0	1	17620	5	0	0	17620	1	0	0	1	874	2	5	0	837	1	0	0	1	0	0	0	0	0	0	0	0	1	0	0	0	0	0	0	0	0	1	1	1	0	0	0	0	0
2403	1	23	A	3	1	1	1288	0	2	0	1288	1	6	0	1	1230	5	2	0	1230	8	3	0	1	0	0	0	0	0	0	0	0	1	0	0	0	0	0	0	0	0	1	1	1	0	0	0	0	0
2404	0	21	M	3	1	1	19801	0	2	0	19801	0	2	0	1	934	0	0	0	934	0	0	0	1	1	0	0	0	0	0	0	0	1	0	0	0	0	0	0	0	0	1	1	0	0	1	0	0	0
2405	0	18	M	3	0	1	0	0	2	0	0	0	1	0	1	0	12	0	0	0	13	0	0	1	0	0	0	0	0	0	0	0	0									0	1	1	0	0	0	0	0
2501	1	42	M	3	1	1	337	11	1	0	337	21	3	0	1	152	4	3	0	152	8	1	0	1	0	0	0	0	0	0	0	0	1	0	0	0	0	0	0	0	0	1	1	1	0	0	0	0	0
2502	0	36	M	1	1	1	158	2	0	0	158	10	3	0	1	712	8	3	0	712	7	2	0	1	0	2	0	0	0	2	0	0	1	0	0	0	0	0	0	0	0	1	1	1	0	0	0	1	0
2503	1	21	A	3	1	1	273	27	16	0	273	5	15	0	1	781	41	45	0	781	23	22	0	1	0	0	3	0	0	0	2	0	1	0	0	4	0	0	0	6	0	1	1	1	0	0	1	0	0
2504	1	15	A	3	1	1	565	7	3	0	565	4	4	0	1	115	4	4	0	115	4	2	0	1	0	0	0	0	0	0	0	0	1	0	0	0	0	0	0	0	0	1	1	1	0	0	0	0	0
2601	1	41	A	1	1	1	0	0	0	0	0	0	0	0	1	0	0	0	0	0	0	0	0	1	0	0	0		0	0	0		1	0	0	0	1	0	0	0	0	0	0	0	1	0	0	0	1
2602	1	38	A	1	1	1	132	4	4	0	132	3	4	0	1	115	4	0	0	115	2	1	0	1	0	0	4	0	0	0	4	0	1	0	0	11	0	0	0	15	0	1	1	1	0	0	1	0	0
2603	1	19	A	3	0	1	610	4	1	0	610	4	0	0	1	334	0	1	0	334	0	0	0	0									0									1	1	1	0
2604	1	17	A	1	1	1	480	0	1	0	480	0	1	0	1	1077	0	5	0	1077	0	4	0	1	0	0	2	0	0	0	4	0	1	0	0	0	0	0	0	0	0	1	1	0	0	0	1	0	0
2701	0	63			0	0									0									0									0
2702	1	31	A	1	1	1	972	0	2	0	972	0	0	0	1	1070	0	0	0	1070	0	4	0	1	0	0	1	0	0	0	1	0	1	0	0	0	0	0	0	0	0	1	1	0	0	0	1	0	0
2703	0	25	M	3	1	1	587	4	5	0	587	2	4	0	1	2278	15	3	0	2278	16	4	0	1	0	0	0	0	0	0	0	0	1	0	0	0	0	0	0	0	0	1	1	1	0	0	0	0	0
2704	0	10	M	3	1	1	4410	3	7	0	4410	11	14	0	1	2880	2	5	0	2880	5	3	0	1	0	0	10	0	0	0	8	0	1	0	0	3	0	0	0	2	0	1	1	1	0	0	1	0	0
2705	0	8	M	1	1	1	11510	0	13	0	11510	1	3	0	1	12100	0	11	0	12100	0	5	0	1	0	0	3	0	0	0	1	0	1	0	1	0	0	0	1	1	0	1	1	1	0	0	1	1	0
3001	1	74	A	1	1	1	0	0	0	0	0	0	0	0	1	2570	0	9	0	2570	0	10	0	1	0	0	0	0	0	0	0	0	1	0	0	5	0	0	0	1	0	1	1	0	0	0	1	0	0
3002	0	53	A	3	1	1	1350	12	14	0	1246	9	16	0	1	1617	0	19	0	1617	0	4	0	1	0	0	1	0	0	0	7	0	1	0	0	2	0	0	1	0	0	1	1	1	0	0	1	1	0
3003	1	24	A	1	1	1	547	3	2	0	547	4	3	0	1	376	3	2	0	376	2	0	0	1	0	0	0	0	0	0	0	0	1	0	0	0	0	0	0	0	0	1	1	1	0	0	0	0	0
3004	0	20	A	3	1	1	425	0	6	0	425	3	5	0	1	488	0	6	0	488	0	7		1	0	0	1	0	0	0	2	0	1	0	0	0	0	0	0	0	0	1	1	1	1	0	1	0	0
3005	0	19	A	1	1	1	746	8	0	0	746	12	0	0	1	285	0	0	0	285	0	2	0	1	0	0	0	0	0	0	0	0	1	0	0	3	0	0	0	5	0	1	1	1	0	0	1	0	0
3201	1	49	A	1	1	1	0	0	0	0	2	0	0	0	1	7	0	1	0	5	0	0	0	1	0	0	0	0	0	0	0	0	1	0	0	1	0	0	0	1	0	1	1	0	0	0	1	0	0
3202	0	47	M	3	1	1	32	0	0	0	97	0	2	0	1	100	0	1	0	100	0	0	0	1	0	0	0	0	0	0	0	0	1	0	0	0	0	0	0	0	0	1	1	0	0	0	0	0	0
3301	1	38	M	3	1	1	236	23	4	0	236	11	4	0	1	385	1	1	0	385	4	0	0	1	0	0	0	0	0	0	0	0	1	0	0	0	0	0	0	0	0	1	1	1	0	0	0	0	0
3302	0	36	M	3	1	1	36	0	0	0	57	0	0	0	1	134	0	0	0	134	0	0	0	1	0	0	0	0	0	0	0	0	1	0	0	0	0	0	0	0	0	1	0	0	0	0	0	0	0
3303	1	16	A	1	1	1	709	2	2	0	709	0	2	0	1	456	0	0	0	456	0	0	0	1	0	0	0	0	0	0	0	0	1	0	0	0	0	0	0	0	0	1	1	1	0	0	0	0	0
3304	0	13	M	1	1	1	370	1	8	0	370	2	13	0	1	2760	7	5	0	2760	9	3	0	1	0	12	1	0	0	10	0	0	1	0	28	10	0	0	21	11	0	1	1	1	0	0	1	1	0
3401	1	49	M	1	1	1	641	0	0	0	641	0	0	0	1	854	0	0	0	854	0	0	0	1	0	0	0	0	0	0	0	0	1	0	0	0	0	0	0	0	0	1	0	0	0	0	0	0	0
3402	1	75	A	1	1	1	0	1	6	7940	0	0	1	0	1	70	4	15	236	85	7	13	240	1	0	0	2	0	0	0	0	0	1	0	0	14	0	0	0	13	0	1	1	1	1	0	1	0	0
3403	0	43	M	1	0	1	192	2	0	0	192	2	0	0	0									1	0	1	0	0	0	2	0	0	1	0	1	0	0	0	2	0	0	1	0	1	0	0	0	1	0
3404	1	30	A	1	0	1	0	6	0	0	3	1	0	0	1	28	23	2	0	34	30	3	0	1	0	0	0	0	0	0	1	0	0									1	1	1	0	0	1	0	0
3405	1	24	A	1	0	1	122	33	7	50	122	24	7	20	1	240	29	10	112	265	25	8	127	1	0	12	0		0	2	0		0									1	1	1	1	0	0	1	1
3406	0	21	A	1	1	1	740	3	0	0	740	2	0	0	1	2678	5	0	0	2678	15	0	0	1	0	0	0	0	0	0	0	0	1	0	0	0	0	0	0	0	0	1	0	1	0	0	0	0	0
3407	0	19	M	3	0	1	413	9	4	0	413	1	0	0	1	322	5	6	0	322	6	4	0	1	0	1	0	0	0	0	0	0	0									1	1	1	0	0	0	1	0
3601	1	25	A	1	0	1	18	8	1	0	47	8	3	0	1	209	12	10	0	209	8	13	0	1	0	2	4	0	0	3	12	0	0									1	1	1	0	0	1	1	0
3801	0	47	A	3	1	1	1427	0	0	0	1427	0	0	0	1	347	0	0	0	347	0	0	0	1	0	0	0	0	0	0	0	0	1	0	0	0	0	0	0	0	0	1	0	0	0	0	0	0	0
3802	1	51	M	1	1	1	1342	4	0	0	1342	2	0	0	1	327	2	0	0	327	0	0	0	1	0	0	0	0	0	0	0	0	1	0	0	0	0	0	0	0	0	1	0	1	0	0	0	0	0
4001	1	52	A	3	1	1	156	0	0	0	156	0	0	0	1	88	0	0	0	111	0	0	0	1	0	0	0	0	0	0	0	0	1	0	0	0	0	0	0	0	0	1	0	0	0	0	0	0	0
4002	1	21			0	0									0									0									0
4003	1	17	A	3	0	1	501	2	0	0	501	2	0	0	1	1065	3	0	0	1065	13	0	0	0									0									1	0	1	0
4101	1	40	M	1	1	1	0	0	0	0	0	0	0	0	1	0	0	0	0	0	2	0	0	1	0	0	0	0	0	0	0	0	1	0	0	0	0	0	0	0	0	0	0	1	0	0	0	0	0
4102	0	37	A	3	1	1	133	40	4	0	133	36	3	0	1	229	53	2	0	229	57	7	0	1	0	0	0	0	0	0	0	0	1	0	0	0	0	0	0	0	0	1	1	1	0	0	0	0	0
4103	0	20	M	3	0	1	202	6	5	0	210	4	3	0	0									0									0									1	1	1	0
4201	1	52	M	3	1	1	478	2	7	0	478	1	9	0	1	22	0	0	0	20	0	1	0	1	0	0	0	0	0	3	0	0	1	0	1	0	0	0	2	0	0	1	1	1	0	0	0	1	0
4202	0	53	M	3	1	1	304	3	11	50	304	5	11	57	1	85	0	5	0	85	2	2	0	1	0	0	0	0	0	0	1	0	1	0	14	5	0	0	12	4	0	1	1	1	1	0	1	1	0
4203	1	20	A	3	1	1	142	15	4	0	107	18	6	0	1	68	14	5	0	80	12	7	0	1	0	3	0	0	0	2	0	0	1	0	0	0	0	0	0	0	0	1	1	1	0	0	0	1	0
4301	1	35	M	3	1	1	0	0	0	0	0	0	1	0	1	0	1	2	1	0	0	4	2	1	0	0	0	0	0	0	0	0	1	0	0	0	0	0	0	0	0	0	1	1	1	0	0	0	0
4302	0	33	M	3	1	1	986	38	0	0	986	32	0	0	1	559	41	1	0	559	35	1	0	1	0	35	2	0	0	19	0	0	1	0	20	3	0	0	14	1	0	1	1	1	0	0	1	1	0
4303	1	13	M	1	0	1	0	0	4	0	0	0	4	0	0									1	0	2	0	0	0	0	0	0	1	0	0	0	0	0	0	0	0	0	1	0	0	0	0	1	0
4304	0	10	M	3	1	1	133	1	0	7	133	0	0	8	1	42	0	4	0	75	0	4	0	1	0	0	1	0	0	0	0	0	1	0	0	1	0	0	0	3	0	1	1	1	1	0	1	0	0
4401	1	37	A	3	1	1	34	4	3	0	17	2	2	0	1	143	18	2	0	143	15	1	0	1	0	0	0	0	0	0	0	0	1	0	0	0	0	0	0	0	0	1	1	1	0	0	0	0	0
4402	0	35	A	3	1	1	421	27	7	0	421	34	7	0	1	130	8	8	0	130	17	3	0	1	0	0	1	0	0	0	0	0	1	0	0	4	0	0	0	1	0	1	1	1	0	0	1	0	0
4501	1	42	M	1	1	1	3	0	0	0	1	2	0	0	1	0	0	0	26	2	13	1	40	1	0	0	0	0	0	0	0	0	1	0	2	0		0	0	0		1	1	1	1	0	0	1	1
4502	0	40	A	3	1	1	395	5	1	0	395	4	0	0	1	450	8	2	0	450	6	0	0	1	0	0	0	0	0	0	0	0	1	0	0	0	0	0	0	0	0	1	1	1	0	0	0	0	0
4503	0	21	M	1	1	1	248	14	0	0	248	6	0	0	1	180	3	0	0	180	4	0	0	1	0	2	0	0	0	0	0	0	1	0	3	0	0	0	5	0	0	1	0	1	0	0	0	1	0
4504	1	20	M	3	1	1	512	5	2	0	512	4	6	0	1	152	7	0	0	152	3	0	0	1	0	0	0	0	0	0	0	0	1	0	1	0	0	0	0	0	0	1	1	1	0	0	0	1	0
4505	0	16	M	3	1	1	117	2	2	0	117	3	0	0	1	212	2	0	0	212	1	0	0	1	0	2	0	0	0	1	0	0	1	0	1	0	0	0	1	0	0	1	1	1	0	0	0	1	0
4601	1	20	M	1	1	1	4020	2	0	0	4020	0	0	0	1	236	2	3	0	236	5	0	0	1	0	1	0	0	0	0	0	0	1	0	1	0	0	0	3	0	0	1	1	1	0	0	0	1	0
4602	0	18	A	3	1	1	315	14	0	0	315	11	0	0	1	223	12	0	0	223	20	0	0	1	45	0	0	0	15	0	0	0	1	33	0	0	0	32	0	0	0	1	0	1	0	1	0	0	0
4603	1	36	M	3	1	1	0	0	0	0	0	0	0	0	1	1260	15	2	0	1260	6	1	0	1	0	1	0	0	0	0	0	0	1	0	0	0	0	0	0	0	0	1	1	1	0	0	0	1	0
4604	0	40			0	0									0									0									0
4801	1	49	A	3	1	1	0	0	0	0	0	0	2	0	1	0	0	0	0	0	0	0	0	1	0	0	0	0	0	0	0	0	1	0	0	0	0	0	0	0	0	0	1	0	0	0	0	0	0
4802	0	46	A	1	0	1	101	0	1	0	101	0	1	0	0									1	0	0	1	0	0	0	2	0	1	0	0	0	0	0	0	2	0	1	1	0	0	0	1	0	0
4803	1	19	M	1	0	1	130	0	2	4	130	0	7	7	0									1	0	0	3		0	0	2		0									1	1	0	1	0	1	0	1
4804	0	6	M	3	0	1	336	4	1	1	336	3	0	0	0									1	0	0	0	0	0	0	0	0	1	0	0	0	0	0	0	0	0	1	1	1	1	0	0	0	0
5001	1	42	M	3	1	1	644	3	0	0	644	2	0	0	1	373	8	0	0	373	3	0	0	1	0	0	0	0	0	0	0	0	1	0	0	0	0	0	0	0	0	1	0	1	0	0	0	0	0
5002	0	41	M	1	1	1	6	19	0	0	4	19	0	0	1	64	22	0	0	52	19	0	0	1	0	1	0	0	0	1	0	0	1	0	10	0	0	0	9	0	0	1	0	1	0	0	0	1	0
5003	1	19	M	1	1	1	192	4	1	0	192	2	1	0	1	215	4	0	0	215	5	1	0	1	0	0	0	0	0	0	0	0	1	0	2	0	0	0	1	0	0	1	1	1	0	0	0	1	0
5101	1	67	M	3	1	1	281	23	0	0	281	20	0	0	1	181	16	0	0	181	20	0	0	1	0	0	0	0	0	0	0	0	1	63	0	2	0	34	0	2	0	1	0	1	0	1	1	0	0
5102	1	20	M	1	1	1	98	1	0	0	80	2	0	0	1	35	2	0	0	32	0	3	0	1	136	1	0	0	136	0	0	0	1	106	0	3	0	106	0	0	0	1	1	1	0	1	1	1	0
5103	0	22	M	1	1	1	385	1	7	0	385	1	7	0	1	792	3	18	0	792	2	20	0	1	124	0	1	0	124	0	2	0	1	0	1	0	0	0	1	0	0	1	1	1	0	1	1	1	0
5201	1	38	A	3	1	1	69	5	1	0	60	3	2	0	1	111	4	8	0	111	10	5	0	1	0	0	0	0	0	0	0	0	1	0	0	7	0	0	0	8	0	1	1	1	0	0	1	0	0
5202	0	45	A	1	1	1	846	0	1	0	846	0	0	0	1	420	0	0	0	420	0	0	0	1	0	0	0	0	0	0	0	0	1	0	0	0	0	0	0	0	0	1	1	0	0	0	0	0	0
5203	0	17	A	1	1	1	320	31	2	0	320	38	6	0	1	801	0	2	0	801	0	0	0	1	0	0	0	0	0	0	0	0	1	0	0	0	0	0	0	0	0	1	1	1	0	0	0	0	0
5301	1	48	M	1	1	1	0	0	0	0	0	0	0	0	1	0	0	0	0	0	0	0	0	1	0	0	0	0	0	0	0	0	1	0	0	0	0	0	0	0	0	0	0	0	0	0	0	0	0
5302	0	46	A	3	1	1	520	0	5	0	520	0	5	0	1	653	0	2	0	653	0	2	0	1	0	0	0	0	0	0	0	0	1	0	0	0	0	0	0	0	0	1	1	0	0	0	0	0	0
5303	1	24	A	3	1	1	209	0	0	0	209	0	0	0	1	0	2	0	0	0	8	0	0	1	0	0	0	0	0	0	0	0	1	0	0	0	0	0	0	0	0	1	0	1	0	0	0	0	0
5304	0	21	M	1	1	1	317	0	2	0	317	0	3	0	1	0	0	1	0	0	1	0	0	1	0	0	0	0	0	0	0	0	1	0	0	2	0	0	0	0	0	1	1	1	0	0	1	0	0
5305	0	18	A	3	0	1	0	1	0	0	0	1	0	0	1	429	0	1	0	429	0	2	0	1	0	0	0	0	0	0	0	0	0									1	1	1	0	0	0	0	0
5401	1	54	M	1	1	1	334	8	2	0	334	6	3	0	1	1170	6	1	0	1170	18	2	0	1	0	14	0	0	0	11	0	0	1	0	2	0	0	0	2	0	0	1	1	1	0	0	0	1	0
5402	0	52	A	1	1	1	234	0	0	0	234	0	0	0	1	249	0	3	0	249	1	5	0	1	0	0	0	0	0	0	0	0	1	0	0	0	0	0	0	0	0	1	1	1	0	0	0	0	0
5403	1	26	A	1	1	1	99	11	13	0	99	11	14	0	1	5260	1	24	0	5260	0	11	0	1	0	0	0	0	0	0	0	0	1	0	0	0	0	0	0	0	0	1	1	1	0	0	0	0	0
5404	0	24	M	1	1	1	295	1	1	0	295	0	0	0	1	327	2	0	0	327	2	1	0	1	0	0	0	0	0	0	0	0	1	0	0	0	0	0	1	0	0	1	1	1	0	0	0	1	0
5405	1	19	A	1	1	1	5924	14	5	0	5924	13	6	0	1	178	3	1	0	178	2	2	0	1	0	0	0	0	0	0	0	0	1	0	0	0	0	0	0	0	0	1	1	1	0	0	0	0	0
5406	1	5	A	3	1	1	781	0	0	0	781	0	2	0	1	2760	1	12	0	2760	2	31	0	1	1	0	2	0	1	0	0	0	1	0	2	0	0	1	5	0	0	1	1	1	0	1	1	1	0
5501	1	42	M	3	1	1	0	6	0	0	0	6	0	0	1	0	5	0	0	0	4	0	0	1	0	0	0	0	0	0	0	0	1	0	0	0	0	0	0	0	0	0	0	1	0	0	0	0	0
5502	1	36	M	1	1	1	833	32	25	0	833	16	36	0	1	345	15	14	0	345	5	5	0	1	0	1	9	0	0	0	3	0	1	0	1	3	0	0	0	4	0	1	1	1	0	0	1	1	0
5503	1	17	M	3	1	1	298	1	0	0	298	1	0	0	1	141	0	0	0	141	0	0	0	1	0	0	0	0	0	0	0	0	1	0	0	0	0	0	0	0	0	1	0	1	0	0	0	0	0
5504	1	13	A	1	0	1	183	1	1	0	183	1	2	0	1	281	9	11	0	185	5	27	0	1	0	0	0	0	0	0	0	0	0									1	1	1	0	0	0	0	0
5601	1	51	M	3	1	1	1	1	0	0	0	0	0	0	1	0	2	0	0	0	3	0	0	1	0	0	0	0	0	0	1	0	1	0	0	0	0	0	0	0	0	1	0	1	0	0	1	0	0
5602	0	49	M	3	1	1	308	13	8	0	308	2	0	0	1	421	4	1	0	421	2	2	0	1	0	1	0	0	0	0	0	0	1	0	0	0	0	0	0	0	0	1	1	1	0	0	0	1	0
5603	1	21	M	1	1	1	1927	0	0	0	1927	0	0	0	1	874	1	2	0	930	2	1	0	1	0	0	0	0	0	0	0	0	1	0	0	0	0	0	0	0	0	1	1	1	0	0	0	0	0
5701	1	47	A	1	1	1	312	12	0	0	377	21	0	0	1	7420	3	4	0	6870	2	1	0	1	0	0	0	0	0	0	0	0	1	0	0	0	0	0	0	0	0	1	1	1	0	0	0	0	0
5702	0	47	A	3	1	1	2780	3	2	0	2780	2	0	0	1	155	5	0	0	185	6	0	0	1	0	0	0	0	0	0	0	0	1	0	0	0	0	0	0	0	0	1	1	1	0	0	0	0	0
5703	1	18	A	1	1	1	390	14	0	0	562	16	0	0	1	2556	0	0	0	2556	0	0	0	1	0	0	0	0	0	0	0	0	1	0	0	0	0	0	0	0	0	1	0	1	0	0	0	0	0
5801	1	41	M	1	1	1	0	0	0	0	0	0	0	0	1	0	0	0	0	0	0	0	0	1	0	0	0	0	0	0	0	0	1	0	0	0	0	0	0	0	0	0	0	0	0	0	0	0	0
5802	0	63			0	0									0									0									0
5803	0	37	M	1	1	1	229	0	1	0	229	0	0	0	1	1152	6	1	0	1152	1	2	0	1	0	0	0	0	0	3	0	0	1	0	0	0	0	0	0	0	0	1	1	1	0	0	0	1	0
5804	1	18	A	1	1	1	0	0	0	0	0	0	0	0	1	568	2	1	0	480	0	1	0	1	0	0	0	0	0	0	0	0	1	0	0	0	0	0	0	0	0	1	1	1	0	0	0	0	0
5805	1	16	M	1	1	1	472	22	0	0	472	22	1	0	1	383	0	0	0	383	0	1	0	1	0	1	0	0	0	2	0	0	1	0	0	0	0	0	0	0	0	1	1	1	0	0	0	1	0
5901	1	48			0	0									0									0									0
5902	0	46	A	3	1	1	1652	0	3	0	1290	0	2	0	1	0	0	0	0	0	0	0	0	1	0	0	0	0	0	0	0	0	1	0	0	0	0	0	0	0	0	1	1	0	0	0	0	0	0
5903	0	23	A	3	0	1	315	0	6	0	284	0	1	0	1	0	0	0	0	0	0	0	0	0									0									1	1	0	0
5904	1	22	A	3	0	1	1120	0	2	0	1120	0	4	0	0									1	60	0	1	5	37	0	0	4	1	0	0	0	0	0	0	0	0	1	1	0	0	1	1	0	1
5905	0	19	M	3	1	1	593	2	0	0	593	0	0	0	1	0	0	0	0	0	0	0	0	1	0	3	0	0	0	1	0	0	1	0	0	0	0	0	0	0	0	1	0	1	0	0	0	1	0
5906	0	20	A	3	1	1	426	5	0	0	370	8	0	0	1	1328	0	4	0	1328	0	2	0	1	0	0	1	0	0	0	0	0	1	0	0	0	0	0	0	0	0	1	1	1	0	0	1	0	0
5907	0	7	M	1	1	1	1345	0	0	0	1345	0	0	0	1	1966	0	15	0	1966	0	9	0	1	0	0	0	0	0	0	0	0	1	0	0	0	0	0	0	0	0	1	1	0	0	0	0	0	0
6001	1	48	M	3	0	1	0	0	0	0	0	0	0	0	1	0	0	0	0	0	0	0	0	1	0	0	0	0	0	0	0	0	0									0	0	0	0	0	0	0	0
6002	0	47	M	1	1	1	160	0	5	0	160	0	3	0	1	705	0	19	0	705	0	3	0	1	0	0	0	0	0	0	1	0	1	0	1	1	0	0	0	4	0	1	1	0	0	0	1	1	0
6003	1	28	A	3	1	1	32	9	0	0	37	15	0	0	1	18	4	0	0	38	11	0	0	1	0	0	0	0	0	0	0	0	1	0	0	0	0	0	0	0	0	1	0	1	0	0	0	0	0
6004	1	23	M	1	1	1	207	3	2	0	207	3	1	0	1	312	7	14	0	290	2	5	0	1	0	0	0	0	0	0	0	0	1	0	0	0		0	0	1		1	1	1	1	0	1	0	1
6005	0	21	M	3	1	1	151	38	21	0	151	38	21		1	2300	41	4	0	2300	64	5	0	1	0	1	0	0	0	1	0	0	1	0	8	0	0	0	9	0	0	1	1	1	1	0	0	1	0
6101	1	51	M	3	1	1	0	0	0	0	0	0	0	0	1	0	1	0	0	0	2	0	0	1	0	0	0	0	0	1	0	0	1	0	1	0	0	0	0	0	0	0	0	1	0	0	0	1	0
6102	0	48	M	3	1	1	0	4	1	0	0	6	1	0	1	0	7	0	0	0	17	0	0	1	0	1	0	0	0	1	0	0	1	0	1	0	0	0	4	0	0	0	1	1	0	0	0	1	0
6103	1	20	M	1	1	1	16	0	0	0	13	0	0	0	1	0	0	8	0	4	0	6	0	1	0	0	0	0	0	0	0	0	1	0	0	0	0	0	0	0	0	1	1	0	0	0	0	0	0
6201	1	48	A	1	1	1	433	0	8	0	433	0	2	0	1	346	0	3	0	346	0	11	0	1	0	0	0	0	0	0	0	0	1	0	0	2	0	0	0	0	0	1	1	0	0	0	1	0	0
6202	0	38	M	3	1	1	69	0	0	0	69	0	0	0	1	61	0	0	0	70	0	0	0	1	0	3	0	0	0	2	0	0	1	0	2	0	0	0	5	1	0	1	0	0	0	0	1	1	0
6203	1	18	A	3	0	1	35	8	3	0	24	2	5	0	1	31	1	2	0	82	3	9	0	0									0									1	1	1	0
6401	1	41	M	1	1	1	0	0	1	0	0	0	2	0	1	0	0	4	0	0	0	0	0	1	0	0	0	0	0	0	0	0	1	0	0	0	0	0	0	0	0	0	1	0	0	0	0	0	0
6402	0	40	A	3	1	1	79	3	3	0	79	4	1	0	1	127	4	1	0	127	3	1	0	1	0	0	0	0	0	0	0	0	1	0	0	0	0	0	0	0	0	1	1	1	0	0	0	0	0
6403	1	24	M	3	1	1	321	0	0	106	321	0	0	89	1	259	0	0	0	259	0	0	0	1	0	0	0	0	0	0	0	0	1	0	0	0	0	0	0	0	0	1	0	0	1	0	0	0	0
6404	0	21	A	1	1	1	6	0	0	0	18	0	1	0	1	15	0	1	0	17	0	2	0	1	0	0	3	0	0	0	1	0	1	0	0	1	0	0	0	3	0	1	1	0	0	0	1	0	0
6602	0	48	A	3	1	1	3	0	2	0	2	0	1	0	1	0	0	1	0	0	0	4	0	1	0	0	0	0	0	0	0	0	1	0	0	0	0	0	0	0	0	1	1	0	0	0	0	0	0
6603	1	27	M	1	1	1	75	0	0	0	77	0	0	0	1	634	0	0	1	634	0	1	1	1	0	0	0	0	0	0	0	0	1	0	0	0	0	0	0	0	0	1	1	0	1	0	0	0	0
6604	0	24	M	3	1	1	527	1	0	0	527	0	0	0	1	2630	3	1	0	2375	1	5	0	1	0	0	0	0	0	0	0	0	1	0	0	0	0	0	0	0	0	1	1	1	0	0	0	0	0
6605	0	6	A	3	1	1	873	1	10	0	873	4	11	0	1	2170	0	3	0	2170	0	2	0	1	0	0	9	0	0	0	4	0	1	0	0	0	0	0	0	0	0	1	1	1	0	0	1	0	0
6701	1	45	A	1	1	1	135	0	0	0	135	0	0	0	1	307	4	0	0	238	1	0	0	1	0	0	0	0	0	0	0	0	1	0	0	0	0	0	0	0	0	1	0	1	0	0	0	0	0
6702	0	45	M	3	1	1	356	2	1	0	356	1	1	0	1	370	4	0	0	370	5	0	0	1	0	1	0	0	0	0	0	0	1	0	0	0	0	0	0	0	0	1	1	1	0	0	0	1	0
6703	1	24	A	3	0	1	259	3	0	0	259	2	0	0	1	325	3	0	0	325	2	0	0	0									0									1	0	1	0
6704	0	20	A	3	1	1	129	2	0	0	129	3	0	0	1	204	0	0	0	204	0	0	0	1	0	0	0	0	0	0	0	0	1	0	0	0	0	0	0	0	0	1	0	1	0	0	0	0	0
6705	0	4	M	1	0	1	265	4	0	0	265	3	0	0	1	393	1	0	0	393	3	0	0	1	0	0	0	0	0	0	0	0	1	0	0	0	0	0	0	0	0	1	0	1	0	0	0	0	0
6801	1	45	A	1	1	1	380	5	6	0	380	2	1	0	1	710	14	5	0	835	12	6	0	1	0	0	2	0	0	0	0	0	1	0	0	4	0	0	0	2	0	1	1	1	0	0	1	0	0
6802	0	48	M	1	1	1	1123	16	13	0	1123	14	6	0	1	439	11	4	0	439	11	5	0	1	0	0	1	0	0	0	2	0	1	0	4	3	0	0	7	1	0	1	1	1	0	0	1	1	0
6803	1	27			0	0									0									0									0
6804	0	32	A	1	1	1	16	0	0	0	10	0	0	0	1	55	0	0	0	59	0	0	0	1	0	0	0	0	0	0	0	0	1	0	0	0	0	0	0	0	0	1	0	0	0	0	0	0	0
6805	1	9	A	1	0	1	336	4	6	0	336	2	9	0	0									0									0									1	1	1	0
6806	0	6	M	1	1	1	20088	0	33	0	20088	0	5	0	1	21	0	0	0	23	0	0	0	1	0	0	1	0	0	0	2	0	1	0	0	2	0	0	0	3	0	1	1	0	0	0	1	0	0
7001	1	44	M	1	1	1	345	0	0	0	345	0	2	0	1	1220	0	0	0	1220	0	0	0	1	0	0	0	0	0	0	0	0	1	0	0	0	0	0	0	0	0	1	1	0	0	0	0	0	0
7002	0	45	A	1	1	1	83	0	16	0	85	0	17	0	1	2	0	4	0	20	0	0	0	1	0	0	2	0	0	0	1	0	1	0	0	9	0	0	0	14	0	1	1	0	0	0	1	0	0
7201	1	52	M	1	1	1	192	8	6	0	192	6	3	0	1	155	7	4	0	155	11	2	0	1	0	1	0	0	0	0	0	0	1	0	0	0	0	0	1	0	0	1	1	1	0	0	0	1	0
7202	0	48	M	3	1	1	682	55	0	0	682	40	0	0	1	1008	54	0	0	1008	28	0	0	1	0	2	0	0	0	1	0	0	1	0	0	0	0	0	0	0	0	1	0	1	0	0	0	1	0
7203	1	27	M	3	0	1	256	5	7	0	256	2	3	0	1	190	0	2	0	190	0	1	0	1	0	0	0	0	0	0	0	0	0									1	1	1	0	0	0	0	0
7204	0	22	A	3	1	1	723	5	0	0	723	3	0	0	1	1020	2	4	0	1020	3	2	0	1	0	0	0	0	0	0	0	0	1	0	0	2	0	0	0	0	0	1	1	1	0	0	1	0	0
7205	1	24	A	1	1	1	1465	10	3	0	1465	8	1	0	1	284	1	7	0	284	0	6	0	1	0	0	1	0	0	0	4	0	1	0	0	2	0	0	0	1	0	1	1	1	0	0	1	0	0
7206	1	20	M	1	1	1	273	6	4	0	273	2	3	0	1	248	1	0	0	248	5	2	0	1	0	6	2	0	0	15	0	0	1	0	0	0	0	0	0	0	0	1	1	1	0	0	1	1	0
7207	0	22	M	1	0	1	140	2	1	0	140	1	1	0	1	1204	18	11	0	1204	12	4	0	0									0									1	1	1	0
7301	1	28	A	3	1	1	1080	0	0	0	1080	0	0	0	1	758	0	0	0	758	0	0	0	1	0	0	0	0	0	0	0	0	1	0	0	0	0	0	0	0	0	1	0	0	0	0	0	0	0
7302	0	24	M	1	1	1	419	3	1	0	552	4	5	0	1	418	2	2	0	418	1	3	0	1	0	2	0	0	0	1	1	0	1	0	1	2	0	0	0	1	0	1	1	1	0	0	1	1	0
7303	0	50	A	1	1	1	44	0	0	0	32	0	0	0	1	502	0	0	0	502	0	0	0	1	0	0	0	0	0	0	0	0	1	0	0	0	0	0	0	0	0	1	0	0	0	0	0	0	0
7304	0	8	A	3	1	1	3270	0	3	0	4630	0	7	0	1	7738	0	2	0	7738	0	2	0	1	0	0	0	0	0	0	0	0	1	0	0	1	0	0	0	3	0	1	1	0	0	0	1	0	0
7305	0	5	A	3	1	1	1728	0	10	0	1728	0	8	0	1	8210	0	20	0	8210	0	22	0	1	0	0	4	0	0	0	8	0	1	0	0	17	0	0	0	9	0	1	1	0	0	0	1	0	0
7401	1	53	M	3	1	1	0	0	4	0	0	0	4	0	1	0	0	3	0	0	0	6	0	1	0	0	0	0	0	0	0	0	1	0	0	0	0	0	0	0	0	0	1	0	0	0	0	0	0
7402	0	50	M	1	1	1	2	0	0	0	2	0	0	0	1	15	7	6	0	16	4	7	0	1	0	2	0	0	0	1	0	0	1	0	3	0	0	0	5	0	0	1	1	1	0	0	0	1	0
7403	1	28	M	3	1	1	93	0	0	0	25	0	1	0	1	115	0	5	0	115	0	5	0	1	0	0	0	0	0	0	0	0	1	0	0	0	0	0	0	0	0	1	1	0	0	0	0	0	0
7404	0	24	A	1	1	1	18	0	0	0	30	2	0	0	1	19	0	0	0	14	0	0	0	1	0	0	0	0	0	0	0	0	1	0	0	2	0	0	0	0	0	1	0	1	0	0	1	0	0
7405	1	22	M	3	1	1	0	0	1	0	0	0	0	0	1	0	0	0	0	0	0	0	0	1	0	0	0	0	0	0	0	0	1	0	1	0	0	0	0	0	0	0	1	0	0	0	0	1	0
7406	1	7	M	3	1	1	5070	0	4	0	5070	0	7	0	1	11268	2	26	0	11268	1	17	0	1	0	0	0	0	0	0	0	0	1	0	0	0	0	0	0	0	0	1	1	1	0	0	0	0	0
7407	1	5	A	3	1	1	627	17	5	0	627	19	9	0	1	860	5	0	0	860	8	0	0	1	0	0	0	0	0	0	0	0	1	0	0	0	0	0	0	0	0	1	1	1	0	0	0	0	0
7501	1	46	M	3	0	1	292	11	0	0	292	16	0	0	0									1	0	0	0	0	0	0	0	0	1	0	3	0	0	0	4	0	0	1	0	1	0	0	0	1	0
7502	1	19	M	3	1	1	27	12	0	0	23	12	2	0	1	20	2	1	0	31	10	2	0	1	0	0	0	0	0	0	0	0	1	0	0	0	0	0	1	0	0	1	1	1	0	0	0	1	0
7503	0	42	A	1	1	1	398	18	5	0	398	15	3	0	1	131	1	1	0	131	0	1	0	1	0	1	1	0	0	2	5	0	1	0	0	4	0	0	0	2	0	1	1	1	0	0	1	1	0
7504	1	16	M	1	1	1	195	46	22	0	195	38	22	0	1	127	6	0	0	127	8	0	0	1	0	3	1	0	0	0	1	0	1	0	3	0	0	0	3	8	0	1	1	1	0	0	1	1	0
7601	1	18	M	3	0	1	20	0	5	0	20	0	3	0	1	49	10	4	0	30	5	6	0	1	0	3	19	0	0	3	13	0	0									1	1	1	0	0	1	1	0
7602	0	34	M	3	1	1	264	6	0	0	264	1	0	0	1	316	0	0	0	316	0	0	0	1	0	15	0	0	0	6	0	0	1	0	8	0	0	0	21	0	0	1	0	1	0	0	0	1	0
7603	1	40	M	1	1	1	245	7	13	0	245	7	4	0	1	131	0	6	0	131	0	2	0	1	0	0	1	0	0	4	2	0	1	0	0	23	0	0	0	50	0	1	1	1	0	0	1	1	0
7604	0	20	A	1	1	1	1250	0	0	0	1250	2	0	0	1	755	0	0	0	517	0	0	0	1	33	3	0	0	19	6	0	0	1	8	2	0	0	6	1	0	0	1	0	1	0	1	0	1	0
7701	1	45	M	1	1	1	437	11	0	0	437	11	3	0	1	385	12	3	0	385	5	1	0	1	0	4	1	0	0	3	2	0	1	0	0	1	0	0	0	2	0	1	1	1	0	0	1	1	0
7702	0	43	M	1	1	1	0	0	0	0	0	0	2	0	1	0	0	0	0	0	0	0	0	1	0	0	0	0	0	0	0	0	1	0	0	0	0	0	0	0	0	0	1	0	0	0	0	0	0
7703	1	23	A	3	1	1	329	6	0	0	329	14	1	0	1	1130	28	12	0	1130	10	4	0	1	0	0	0	0	0	0	0	0	1	0	0	0	0	0	0	0	0	1	1	1	0	0	0	0	0
7801	1	39	M	1	1	1	0	0	0	0	0	0	0	0	1	0	0	0	0	0	0	0	0	1	0	0	0	0	0	0	0	0	1	0	0	0	0	0	0	0	0	0	0	0	0	0	0	0	0
7802	0	42	M	1	1	1	1889	0	0	0	1889	0	0	0	1	2774	0	0	0	2774	0	0	0	1	3	0	0	0	1	0	0	0	1	0	0	0	0	0	0	0	0	1	0	0	0	1	0	0	0
7803	0	23	M	3	0	1	517	0	0	0	517	0	0	0	1	170	0	0	0	187	0	0	0	0									0									1	0	0	0
7804	0	21	A	1	1	1	151	17	3	0	151	16	2	0	1	340	8	3	0	340	17	8	0	1	0	4	4	0	0	5	3	0	1	0	3	4	0	0	3	0	0	1	1	1	0	0	1	1	0
7805	1	5	A	1	1	1	2278	0	4	0	2278	1	3	0	1	3270	4	15	0	3270	4	12	0	1	0	0	56	0	0	0	59	0	1	0	0	0	0	0	0	0	0	1	1	1	0	0	1	0	0
7901	1	33	A	3	1	1	1121	0	42	3	1350	0	41	1	1	644	4	5	0	644	0	0	0	1	0	0	1	0	0	0	0	0	1	0	0	3	0	0	0	7	0	1	1	1	1	0	1	0	0
7902	0	20	M	1	1	1	575	0	2	0	575	1	2	0	1	449	0	3	0	449	0	4	0	1	0	7	1	0	0	2	1	0	1	0	11	1	0	0	25	4	0	1	1	1	0	0	1	1	0
7903	0	8	A	3	0	1	11799	0	22	0	11799	0	17	0	0									1	0	0	22	0	0	0	19	0	1	0	2	3	0	0	10	2	0	1	1	0	0	0	1	1	0
7904	0	60			0	0									0									0									0
8001	1	46	M	1	1	1	540	11	0	0	540	8	0	0	1	490	11	0	0	526	12	1	0	1	0	2	0	0	0	2	0	0	1	0	10	0	0	0	12	0	0	1	1	1	0	0	0	1	0
8201	1	46	A	1	1	1	27	0	5	0	13	0	2	0	1	23	0	1	0	21	0	0	0	1	0	0	0	0	0	0	0	0	1	0	0	0	0	0	0	0	0	1	1	0	0	0	0	0	0
8202	0	44	M	3	1	1	0	0	0	0	0	0	0	0	1	0	0	0	0	0	0	0	0	1	0	0	0	0	0	0	0	0	1	0	0	0	0	0	0	0	0	0	0	0	0	0	0	0	0
8203	1	23	A	1	1	1	0	0	0	0	0	0	0	0	1	0	0	0	0	0	0	0	0	1	0	0	0	0	0	0	0	0	1	0	0	0	0	0	0	0	0	0	0	0	0	0	0	0	1
8204	0	21	A	1	0	1	167	5	0	0	167	0	0	0	1	239	2	0	0	239	0	0	0	0									0									1	0	1	0
8301	1	40	M	1	1	1	2	0	0	0	1	0	0	0	1	15	0	6	0	11	0	5	0	1	0	0	0	0	0	0	4	0	1	0	0	1	0	0	0	4	0	1	1	0	0	0	1	0	0
8302	0	35	A	3	1	1	0	1	0	0	0	0	2	0	1	0	1	2	0	0	2	2	0	1	0	0	0	0	0	0	0	0	1	0	0	0	0	0	0	0	0	0	1	1	0	0	0	0	0
8303	0	18	A	1	1	1	44	0	0	0	69	0	2	0	1	462	2	18	0	309	1	4	0	1	0	0	0	0	0	0	0	0	1	0	0	0	0	0	0	0	0	1	1	1	0	0	0	0	0
8401	1	78	M	1	1	1	341	0	2	0	341	0	3	0	1	470	0	10	0	394	0	7	0	1	0	0	0	0	0	0	0	0	1	0	0	0	0	0	0	0	0	1	1	0	0	0	0	0	0
8402	1	44	A	3	1	1	300	0	0	0	300	0	0	0	1	428	1	0	0	428	2	0	0	1	0	0	0	0	0	0	0	0	1	0	0	0	0	0	0	0	0	1	0	1	0	0	0	0	0
8403	0	42	A	1	1	1	1729	7	8	0	1729	6	5	0	1	1390	6	6	0	1390	9	7	0	1	0	1	0	0	0	0	1	0	1	0	0	0	0	0	0	0	0	1	1	1	0	0	1	1	0
8404	1	20	A	1	1	1	1006	18	5	0	1006	14	3	0	1	1224	13	1	0	1224	7	2	0	1	0	0	1	0	0	0	0	0	1	0	0	0	0	0	5	2	0	1	1	1	0	0	1	1	0
8405	1	18	A	3	1	1	441	15	0	0	381	4	0	0	1	138	6	0	0	138	3	0	0	1	0	0	0	0	0	0	0	0	1	0	0	0	0	0	0	0	0	1	0	1	0	0	0	0	0
8501	1	63	A	1	1	1	150	1	5	0	150	0	3	0	1	393	6	0	4	393	2	0	0	1	0	0	0	0	0	0	0	0	1	0	0	0	0	0	0	0	0	1	1	1	1	0	0	0	0
8502	0	52	A	1	1	1	290	1	0	219	290	2	0	0	1	92	3	3	0	75	3	3	0	1	0	0	0	0	0	0	0	0	1	0	0	0	0	0	0	1	0	1	1	1	1	0	1	0	0
8503	1	19	A	1	1	1	51	0	5	0	61	0	12	0	1	80	0	14	0	93	0	10	0	1	0	0	4	0	0	0	4	0	1	0	0	4	0	0	0	2	0	1	1	0	0	0	1	0	0
8601	1	42	A	1	1	1	940	4	4	0	940	2	3	0	1	488	0	4	0	488	0	2	0	1	0	0	1	0	0	0	2	0	1	0	0	3	0	0	0	0	0	1	1	1	0	0	1	0	0
8602	0	45	A	1	1	1	58	0	0	0	58	0	0	0	1	174	5	1	0	220	10	5	0	1	0	0	2	0	0	0	5	0	1	0	0	1	0	0	0	2	0	1	1	1	0	0	1	0	0
8603	1	24	A	1	1	1	283	0	1	0	283	0	3	0	1	191	3	8	0	191	0	4	0	1	0	0	0	0	0	0	2	0	1	0	0	0	0	0	0	0	0	1	1	1	0	0	1	0	0
8604	0	21	A	1	1	1	53	6	0	0	53	7	0	0	1	16	0	0	0	30	0	0	0	1	0	0	0	0	0	0	0	0	1	0	0	0	0	0	0	0	0	1	0	1	0	0	0	0	0
8605	1	20	M	3	1	1	1281	6	0	0	1281	7	0	0	1	416	4	0	0	607	7	0	0	1	0	0	0	0	0	0	0	0	1	0	0	0	0	0	0	0	0	1	0	1	0	0	0	0	0
8701	1	40	A	3	1	1	153	2	0	0	153	0	0	0	1	370	1	0	0	235	4	0	0	1	0	0	0	0	0	0	0	0	1	0	0	1	0	0	0	0	0	1	0	1	0	0	1	0	0
8702	0	35	M	1	1	1	0	1	0	0	0	2	1	0	1	0	2	0	0	0	1	0	0	1	0	0	0	0	0	0	0	0	1	0	2	0	0	0	0	0	0	0	1	1	0	0	0	1	0
8703	0	16	A	3	1	1	589	0	6	0	589	0	7	0	1	0	1	1	0	0	0	1	0	1	0	0	0	0	0	1	2	0	1	0	6	17	0	0	4	15	0	1	1	1	0	0	1	1	0
8704	0	14	M	3	1	1	916	0	2	0	916	0	4	0	1	23	6	3	0	22	7	2	0	1	0	0	0	0	0	0	0	0	1	0	0	3	0	0	1	2	0	1	1	1	0	0	1	1	0
8801	1	36	M	1	1	1	315	3	8	0	346	0	4	0	1	300	0	0	0	300	0	0	0	1	0	0	1	0	0	1	3	0	1	0	1	0	0	0	3	0	0	1	1	1	0	0	1	1	0
8803	0	34	A	3	1	1	102	0	0	0	102	3	0	0	1	169	3	0	0	169	0	0	0	1	0	0	0	0	0	0	0	0	1	0	0	0	0	0	0	0	0	1	0	1	0	0	0	0	0
8805	1	14	M	3	1	1	5210	25	9	0	5210	23	13	0	1	8280	21	10	0	8280	11	8	0	1	0	0	1	0	0	0	2	0	1	0	0	0	0	0	0	0	0	1	1	1	0	0	1	0	0
9001	1	49	A	1	1	1	204	6	0	0	204	16	0	0	1	516	3	3	0	470	2	4	0	1	0	1	0	0	0	0	0	0	1	0	0	0	0	0	1	0	0	1	1	1	0	0	0	1	0
9002	0	48	A	1	0	1	2267	7	11	0	2067	8	5	0	1	1420	0	5	0	1420	0	4	0	1	0	1	1	0	0	1	1	0	0									1	1	1	0	0	1	1	0
9003	1	22	A	1	0	1	0	0	0	0	0	0	0	0	1	0	0	0	1	0	0	0	0	1	0	0	0	0	0	0	0	0	0									0	0	0	1	0	0	0	0
9004	0	19	A	1	0	1	2730	0	1	0	2730	0	0	0	1	964	0	0	0	964	0	0	0	0									0									1	1	0	0
9005	1	26	A	3	0	1	646	0	0	0	646	0	0	0	1	1004	0	0	0	1004	0	3	0	1	7	0	2	0	24	0	4	0	0									1	1	0	0	1	1	0	0
9101	1	21	M	3	1	1	2010	13	0	0	2010	2	0	0	1	802	21	0	0	979	27	0	0	1	0	2	0	0	0	0	0	0	1	0	1	0	0	0	2	1	0	1	0	1	0	0	1	1	0
9102	0	41	A	1	1	1	926	3	0	0	926	7	0	0	1	968	24	0	0	968	17	2	0	1	0	1	0	0	0	1	0	0	1	0	0	0	0	0	0	0	0	1	1	1	0	0	0	1	0
9103	1	39	M	1	1	1	0	0	0	0	0	0	0	0	1	870	20	0	0	870	17	0	0	1	0	0	0	0	0	0	0	0	1	0	0	0	0	0	0	0	0	1	0	1	0	0	0	0	0
9104	0	18	M	3	1	1	1010	2	1	0	1010	0	1	0	1	914	20	5	0	914	11	1	0	1	0	0	0	0	0	0	0	0	1	0	0	0	0	0	0	0	0	1	1	1	0	0	0	0	0
9201	0	66	M	3	1	1	361	0	1	0	361	0	1	0	1	790	18	4	0	790	10	3	0	1	0	0	0	0	0	0	0	0	1	0	0	0	0	0	0	0	0	1	1	1	0	0	0	0	0
9202	1	25	M	3	0	1	784	6	1	0	784	9	0	0	1	975	0	2	0	975	0	1	0	0									0									1	1	1	0
9203	0	25	A	3	0	1	658	4	5	0	658	3	3	0	1	535	6	1	0	535	7	2	0	0									0									1	1	1	0
9204	1	6	M	3	1	1	0	3	18	0	0	3	11	0	1	0	3	14	0	0	2	8	0	1	0	0	0	0	0	0	0	0	1	0	0	0	0	0	0	0	0	0	1	1	0	0	0	0	0
9301	1	47	A	1	1	1	21	0	0	0	20	0	0	0	1	2	0	0	0	3	0	0	0	1	0	0	0	0	0	0	0	0	1	0	0	0	0	0	0	0	0	1	0	0	0	0	0	0	0
9302	0	45	M	3	1	1	10402	0	13	0	10402	0	12	0	1	860	0	0	0	816	5	0	0	1	0	0	0	0	0	0	0	0	1	0	0	0	0	0	0	0	0	1	1	1	0	0	0	0	0
9303	1	25	A	3	1	1	560	3	13	0	560	4	8	0	1	435	8	2	0	390	4	0	0	1	0	0	0	0	0	0	0	0	1	0	0	0	0	0	0	0	0	1	1	1	0	0	0	0	0
9304	0	22	M	1	1	1	377	13	0	0	377	7	1	0	1	407	6	0	0	307	4	1	0	1	0	6	1	0	0	3	1	0	1	0	17	0	0	0	18	0	0	1	1	1	0	0	1	1	0
9305	1	19	A	3	0	1	963	69	34	0	963	53	24	0	0									0									0									1	1	1	0
9306	1	5	A	3	1	1	1286	0	0	0	1286	0	0	0	1	2860	0	0	0	2081	0	0	0	1	0	0	0	0	0	0	0	0	1	0	0	0	0	0	0	0	0	1	0	0	0	0	0	0	0
9401	1	46	M	3	1	1	9	2	0	0	6	1	0	0	1	15	0	0	0	13	0	0	0	1	0	3	0	0	0	0	0	0	1	0	0	0	4	0	0	0	10	1	0	1	0	0	0	1	1
9402	0	45	M	3	1	1	20	2	0	0	33	6	0	0	1	181	33	0	3	181	15	0	0	1	0	4	0	0	0	5	0	0	1	0	13	0	0	0	2	0	0	1	0	1	1	0	0	1	0
9403	0	21	A	1	1	1	175	3	1	0	136	4	0	0	1	74	4	0	0	56	2	0	0	1	3	0	0	0	0	0	0	0	1	0	0	0	0	0	0	0	0	1	1	1	0	1	0	0	0
9404	1	19	M	3	1	1	279	0	7	0	279	0	3	0	1	307	13	6	0	307	9	7	0	1	0	0	0	0	0	0	0	0	1	0	2	0	0	0	1	0	0	1	1	1	0	0	0	1	0
9601	1	33	M	1	1	1	125	1	3	0	125	2	0	0	1	160	6	2	0	160	4	1	0	1	0	0	2	0	0	0	2	0	1	0	0	19	0	0	0	12	0	1	1	1	0	0	1	0	0
9602	0	68	M	1	1	1	95	0	1	0	35	0	0	0	1	118	0	1	0	118	0	0	0	1	0	0	7	0	0	0	5	0	1	0	0	25	0	0	0	6	0	1	1	0	0	0	1	0	0
9603	0	31	A	1	1	1	79	2	3	0	79	1	3	0	1	43	2	6	0	23	0	9	0	1	0	0	5	0	0	0	0	0	1	0	0	2	0	0	0	2	0	1	1	1	0	0	1	0	0
9604	0	13	M	1	1	1	406	0	1	0	406	0	2	0	1	176	3	1	0	176	2	1	0	1	0	0	1	0	0	0	1	0	1	0	0	3	0	0	0	1	0	1	1	1	0	0	1	0	0
9605	1	11	A	1	1	1	114	0	3	0	114	2	3	0	1	432	2	9	0	432	1	8	0	1	0	0	0	0	0	0	1	0	1	0	0	11	0	0	0	12	0	1	1	1	0	0	1	0	0
9801	0	70	A	1	1	1	363	0	0	0	363	0	0	0	1	289	0	0	0	289	0	0	0	1	0	0	0	0	0	0	0	0	1	0	0	0	0	0	0	0	0	1	0	0	0	0	0	0	0
9802	1	35	M	1	1	1	100	0	0	0	100	0	0	0	1	6	0	1	14	8	0	1	13	1	0	0	1	0	0	0	0	0	1	0	0	0	0	0	0	0	0	1	1	0	1	0	1	0	0
9803	0	27	M	3	1	1	388	19	8	0	388	6	0	0	1	389	10	0	0	389	7	0	0	1	0	0	0	0	0	0	0	0	1	0	0	0	0	0	0	0	0	1	1	1	0	0	0	0	0
9804	0	11	M	3	0	1	436	8	9	0	436	2	1	0	0									1	0	0	0	0	0	3	0	0	1	0	5	0	0	0	2	0	0	1	1	1	0	0	0	1	0
9805	0	9	M	3	1	1	235	1	6	0	235	1	3	0	1	285	9	3	0	285	5	1	0	1	0	0	0	0	0	0	0	0	1	0	0	1	0	0	0	1	0	1	1	1	0	0	1	0	0
9901	1	71			0	0									0									0									0
9902	1	46	M	3	1	1	0	0	0	0	0	0	0	0	1	0	0	0	0	0	0	0	0	1	0	0	0	0	0	0	0	0	1	0	0	0	0	0	0	0	0	0	0	0	0	0	0	0	0
9903	0	45	M	1	1	1	774	0	2	0	774	0	0	0	1	179	1	0	0	158	1	0	0	1	0	2	13	0	0	1	6	0	1	0	0	0	0	0	0	0	0	1	1	1	0	0	1	1	0
9904	1	19	A	3	1	1	726	1	0	0	726	1	0	0	1	524	6	0	0	478	2	0	0	1	0	0	0	0	0	0	0	0	1	0	0	0	0	0	0	0	0	1	0	1	0	0	0	0	0
10001	1	49	A	3	1	1	1	0	2	0	0	0	0	0	1	0	0	1	0	0	0	0	0	1	0	0	0	0	0	0	0	0	1	0	0	0	0	0	0	0	0	1	1	0	0	0	0	0	0
10101	1	43	M	3	1	1	238	0	3	0	289	0	0	0	1	720	0	0	0	523	0	0	0	1	0	0	0	0	0	0	0	0	1	0	5	0	0	0	4	0	0	1	1	0	0	0	0	1	0
10102	0	46	A	1	1	1	408	23	4	0	408	20	3	0	1	403	9	4	0	423	4	1	0	1	0	3	0	0	0	2	0	0	1	0	8	0	0	0	15	0	0	1	1	1	0	0	0	1	0
10103	0	18	M	3	1	1	267	7	4	0	267	3	5	0	1	300	3	22	0	490	4	11	0	1	0	0	0	0	0	0	0	0	1	0	0	0	0	0	0	1	0	1	1	1	0	0	1	0	0
10201	1	42	A	1	0	1	0	4	0	7	0	6	0	32	1	0	31	0	58	0	26	0	113	1	0	7	0		0	3	0		0									0	0	1	1	0	0	1	1
10202	0	40	A	3	1	1	775	0	0	0	775	0	0	0	1	1458	5	0	0	1301	7	0	0	1	0	0	0	0	0	0	0	0	1	0	0	0	0	0	0	0	0	1	0	1	0	0	0	0	0
10203	1	20	M	1	0	1	238	2	1	0	238	4	0	0	1	40	1	0	0	37	2	1	0	1	0	0	0	0	0	0	0	0	0									1	1	1	0	0	0	0	0
10204	0	16	M	3	0	1	110	0	6	0	110	0	3	0	1	429	0	12	0	429	0	7	0	1	0	0	0	0	0	0	1	0	0									1	1	0	0	0	1	0	0
10401	1	52	M	1	1	1	0	0	0	0	0	0	0	0	1	1	0	0	0	6	0	0	0	1	0	0	0	0	0	0	0	0	1	0	0	0	0	0	0	0	0	1	0	0	0	0	0	0	0
10402	0	50	A	3	1	1	0	1	0	0	0	1	0	0	1	12	1	0	0	14	0	1	0	1	0	0	1	0	0	0	2	0	1	0	0	2	0	0	0	0	0	1	1	1	0	0	1	0	0
10403	1	27	M	3	1	1	511	1	0	0	511	4	1	0	1	477	19	0	56	477	5	0	0	1	0	0	0	0	0	0	0	0	1	0	0	0	0	0	0	0	0	1	1	1	1	0	0	0	0
10404	0	24	A	3	1	1	230	3	0	0	230	2	0	0	1	487	14	2	0	487	9	2	0	1	0	0	0	0	0	0	1	0	1	0	0	1	0	0	0	1	0	1	1	1	0	0	1	0	0
10405	0	6	M	3	1	1	6	2	2	0	1	2	0	0	1	1890	0	0	0	1890	0	0	0	1	0	0	0	0	0	0	0	0	1	0	0	0	0	0	0	1	0	1	1	1	0	0	1	0	0
10501	0	34	M	1	0	1	121	2	0	0	121	4	0	0	0									1	0	1	0	0	0	0	1	0	1	0	0	0	0	0	1	0	0	1	0	1	0	0	1	1	0
10502	0	11	A	3	1	1	4075	5	11	0	4360	4	5	0	1	1960	3	2	0	1960	2	1	0	1	0	0	0	0	0	0	1	0	1	0	0	2	0	0	0	0	0	1	1	1	0	0	1	0	0
10503	0	8	M	1	0	1	7850	1	5	0	7850	2	15	0	0									1	0	0	0	0	0	0	0	0	1	0	2	2	0	0	3	4	0	1	1	1	0	0	1	1	0
10601	1	38	A	3	1	1	336	5	0	0	336	6	0	0	1	651	11	0	0	651	13	0	0	1	0	0	0	0	0	0	0	0	1	0	0	0	0	0	0	0	0	1	0	1	0	0	0	0	0
10602	0	35	M	3	1	1	298	0	0	1	298	0	0	0	1	1240	8	2	0	1627	7	6	0	1	1	1	0	0	0	2	0	0	1	0	6	20	0	0	3	18	0	1	1	1	1	1	1	1	0
10604	0	11	A	1	1	1	6270	0	10	0	6270	0	8	0	1	3340	3	8	0	3340	1	8	0	1	0	1	16	0	0	3	19	0	1	0	0	0	0	0	3	0	0	1	1	1	0	0	1	1	0
10701	1	35	A	3	1	1	42	0	0	0	35	0	0	0	1	27	0	0	0	19	0	0	0	1	0	0	0	0	0	0	0	0	1	0	0	0	0	0	0	0	0	1	0	0	0	0	0	0	0
10702	0	33	A	1	0	1	51	3	0	0	66	4	0	0	1	102	2	0	0	148	4	0	0	0									0									1	0	1	0
10703	1	15	M	3	1	1	134	21	8	0	252	12	11	0	1	20	0	0	0	16	0	0	0	1	0	48	0	0	0	48	0	0	1	0	5	0	0	0	6	0	0	1	1	1	0	0	0	1	0
10704	0	13	A	3	1	1	101	0	0	0	190	0	0	0	1	1196	0	2	6	1196	0	0	13	1	0	0	0	0	0	0	0	0	1	0	0	0	0	0	0	0	0	1	1	0	1	0	0	0	0
10801	1	34	M	1	1	1	32	0	2	0	46	0	3	0	1	69	0	4	0	51	0	4	0	1	0	0	0	0	0	0	1	0	1	0	0	0	0	0	0	0	0	1	1	0	0	0	1	0	0
10802	0	32	A	3	1	1	9	12	1	0	9	13	0	0	1	31	2	2	0	75	5	6	0	1	0	0	0	0	0	0	0	0	1	0	0	0	0	0	0	0	0	1	1	1	0	0	0	0	0
10804	1	11	M	1	1	1	3470	14	35	0	3746	34	33	0	1	2620	0	54	0	2620	0	58	0	1	0	0	123	0	0	0	123	0	1	0	0	62	0	0	0	38	0	1	1	1	0	0	1	0	0
10901	1	34	M	1	1	1	1090	8	1	0	1090	1	0	0	1	902	22	1	0	902	10	1	0	1	0	6	4	0	0	3	4	0	1	0	6	0		0	8	0		1	1	1	0	0	1	1	1
10902	0	32	M	3	1	1	535	5	2	0	535	4	2	0	1	695	15	5	0	695	25	2	0	1	0	0	0	0	0	0	0	0	1	0	0	0	0	0	0	0	0	1	1	1	0	0	0	0	0
10903	0	12	A	3	1	1	4860	3	4	0	4860	2	6	0	1	8160	0	2	0	8160	0	3	0	1	0	0	0	0	0	0	0	0	1	0	0	0	0	0	0	0	0	1	1	1	0	0	0	0	0
10904	0	9	A	1	1	1	770	0	9	0	770	0	11	0	1	1750	5	7	0	1816	9	9	0	1	0	0	8	0	0	2	14	0	1	0	2	1	0	0	1	1	0	1	1	1	0	0	1	1	0
11201	1	35	A	3	0	1	33	1	0	0	34	4	1	0	1	96	5	7	0	127	10	3	0	1	0	0	1	0	0	0	1	0	0									1	1	1	0	0	1	0	0
11202	0	29			0	0									0									0									0
11203	1	10	M	3	0	1	415	3	2	0	327	3	0	0	1	719	9	3	0	712	7	6	0	1	222	2	0	0	222	1	0	0	0									1	1	1	0	1	0	1	0
11204	0	8	M	1	0	1	2	0	2	0	3	0	2	0	1	0	0	3	0	0	0	1	0	1	0	0	2	0	0	0	2	0	0									1	1	0	0	0	1	0	0
11401	1	30	M	1	1	1	47	5	5	0	55	9	3	0	1	40	4	1	0	65	3	5	0	1	0	0	1	0	0	2	6	0	1	0	1	1	0	0	4	1	0	1	1	1	0	0	1	1	0
11402	0	35	A	1	1	1	1760	13	2	0	1760	3	9	0	1	836	3	1	0	836	1	0	0	1	0	0	1	0	0	0	0	0	1	0	0	1	0	0	0	2	0	1	1	1	0	0	1	0	0
11403	0	16	A	1	1	1	2640	24	2	0	2367	16	4	0	1	3570	1	0	0	3846	5	0	0	1	0	0	7	0	0	2	6	0	1	0	0	9	0	0	0	5	0	1	1	1	0	0	1	1	0
11601	1	29	A	1	1	1	0	0	0	0	0	0	0	0	1	0	0	0	0	0	0	0	0	1	0	0	0	0	0	0	0	0	1	0	0	0	0	0	0	0	0	0	0	0	0	0	0	0	0
11602	0	28	M	3	1	1	446	0	2	0	446	1	1	0	1	201	4	0	0	201	1	0	0	1	0	0	0	0	0	0	0	0	1	0	1	0	0	1	2	0	0	1	1	1	0	1	0	1	0
11603	0	14	M	1	1	1	2120	0	12	0	2120	0	7	0	1	858	0	4	0	858	0	10	0	1	0	0	4	0	1	0	2	0	1	0	0	7	0	0	0	9	0	1	1	0	0	1	1	0	0
11604	1	12	M	3	1	1	11350	0	45	0	11350	0	30	0	1	1607	0	44	0	1820	0	18	0	1	0	0	0	0	0	0	0	0	1	0	0	0	0	0	0	0	0	1	1	0	0	0	0	0	0
12101	1	28	A	1	1	1	878	0	0	0	878	4	0	0	1	556	0	1	0	489	0	0	0	1	0	0	1	0	0	0	3	0	1	0	0	3	0	0	0	1	0	1	1	1	0	0	1	0	0
12102	0	29	M	1	1	1	3027	1	1	0	2027	2	0	0	1	1470	3	0	0	1391	5	0	0	1	0	0	0	0	0	0	0	0	1	0	3	0	0	0	4	1	0	1	1	1	0	0	1	1	0
12103	1	9	A	1	0	1	1635	0	6	0	1850	0	8	0	1	528	0	5	0	528	0	5	0	1	0	0	2	0	0	0	3	0	0									1	1	0	0	0	1	0	0
12104	1	7	A	1	1	1	839	2	20	0	839	0	24	0	1	1320	3	88	0	1320	2	79	0	1	0	1	57	0	0	3	62	0	1	0	3	11	0	0	0	35	0	1	1	1	0	0	1	1	0
12401	0	28	A	3	1	1	836	32	0	0	836	12	0	0	1	384	15	0	0	384	24	0	0	1	0	0	0	0	0	0	0	0	1	0	0	0	0	0	0	0	0	1	0	1	0	0	0	0	0
12402	1	29	M	3	1	1	50	0	0	0	35	0	0	0	1	114	0	0	0	114	0	0	0	1	0	0	0	0	0	0	0	0	1	0	0	0	0	0	0	0	0	1	0	0	0	0	0	0	0
12403	0	8	A	3	1	1	7600	11	0	0	7600	19	2	0	1	10400	3	2	0	10400	7	3	0	1	0	0	0	0	0	0	0	0	1	0	0	2	0	0	0	3	0	1	1	1	0	0	1	0	0
12801	1	29	A	3	1	1	21	2	0	0	21	0	1	0	1	126	19	5	65	94	10	1	84	1	0	0	0	0	0	0	0	0	1	0	0	0	0	0	0	0	0	1	1	1	1	0	0	0	0
12802	0	30	A	3	1	1	31	0	0	0	31	0	0	0	1	20	0	0	0	14	0	0	0	1	0	0	0	0	0	0	0	0	1	0	0	0	0	0	0	0	0	1	0	0	0	0	0	0	0
12803	1	11	M	3	1	1	9112	5	6	0	9112	7	5	0	1	5730	5	5	0	6246	7	3	0	1	0	0	0	0	0	0	1	0	1	0	0	0	0	0	0	0	0	1	1	1	0	0	1	0	0
12804	0	8	A	3	1	1	2101	2	3	0	2101	4	4	0	1	834	0	6	0	834	0	9	0	1	0	0	3	0	0	0	2	0	1	0	0	8	0	0	0	20	0	1	1	1	0	0	1	0	0
13001	1	28	M	3	1	1	137	0	0	0	137	0	1	0	1	242	0	1	0	242	3	0	0	1	0	0	0	0	0	0	0	0	1	0	0	0	0	0	0	0	0	1	1	1	0	0	0	0	0
13002	0	22	M	1	1	1	221	4	1	0	221	3	1	0	1	821	6	1	0	821	7	0	0	1	0	0	0	0	0	0	0	0	1	0	0	1	0	0	0	2	0	1	1	1	0	0	1	0	0
13201	1	30	M	3	1	1	0	1	2	0	0	1	1	0	1	0	0	0	0	0	0	0	0	1	0	0	0	0	0	0	0	0	1	0	0	0	0	0	0	0	0	0	1	1	0	0	0	0	0
13202	0	25	M	3	0	1	60	8	3	0	60	4	4	0	1	103	3	16	0	103	5	19	0	1	0	0	0	0	0	1	0	0	0									1	1	1	0	0	0	1	0
13601	1	30	M	3	1	1	121	5	4	0	117	7	4	0	1	169	0	3	0	169	0	1	0	1	0	0	0	0	1	0	0	0	1	0	0	1	0	0	0	0	0	1	1	1	0	1	1	0	0
13602	0	30	M	1	1	1	1610	3	0	0	1610	3	0	0	1	1019	0	0	0	1019	1	0	0	1	0	0	0	0	0	0	0	0	1	0	1	0	0	0	0	0	0	1	0	1	0	0	0	1	0
13603	0	9	A	1	1	1	1720	0	0	0	1720	0	1	0	1	2130	0	0	0	2130	0	0	0	1	0	0	0	0	0	0	0	0	1	0	0	2	0	0	0	0	0	1	1	0	0	0	1	0	0
13604	0	7	A	1	1	1	7820	0	9	0	7820	0	8	0	1	2760	0	4	0	2760	0	8	0	1	0	0	51	0	0	0	76	0	1	0	0	54	0	1	0	46	0	1	1	0	0	1	1	0	0
14001	1	32	A	1	1	1	231	0	1	0	231	0	1	0	1	43	0	1	0	75	0	1	0	1	0	0	0	0	0	0	0	0	1	0	0	0	0	0	0	0	0	1	1	0	0	0	0	0	0
14002	0	33	M	1	1	1	410	2	0	0	410	0	0	0	1	303	0	0	0	303	0	0	0	1	0	0	0	0	0	0	0	0	1	0	0	0	0	0	0	0	0	1	0	1	0	0	0	0	0
14003	1	11	A	3	0	1	6968	38	0	0	6968	21	0	0	1	1820	9	12	0	1820	6	4	0	1	0	0	1	0	0	0	2	0	0									1	1	1	0	0	1	0	0
14004	1	9	A	3	1	1	1780	2	39	0	1780	2	36	0	1	76	0	1	0	53	0	1	0	1	0	0	0	0	0	0	0	0	1	0	0	6	0	0	0	3	0	1	1	1	0	0	1	0	0
14401	1	25	A	1	1	1	163	24	0	0	178	27	0	0	1	104	5	0	0	107	17	1	0	1	0	1	0	0	0	0	0	0	1	0	10	0	0	0	11	0	0	1	1	1	0	0	0	1	0
14402	1	68	M	1	1	1	0	9	7	284	0	7	2	0	1	0	5	3	110	0	6	4	85	1	0	1	5		0	3	4		1	0	0	0	30	0	0	0	23	0	1	1	1	0	1	1	1
14403	0	26	A	1	1	1	1217	2	0	0	1217	1	0	0	1	537	4	0	0	537	2	0	0	1	0	0	0	0	0	0	0	0	1	0	0	0	0	0	0	0	0	1	0	1	0	0	0	0	0
14404	1	6	M	3	1	1	504	0	2	0	504	0	0	0	1	136	1	1	0	136	1	1	0	1	0	0	1	0	0	0	0	0	1	0	0	0	0	0	0	0	0	1	1	1	0	0	1	0	0
14601	1	27	A	3	1	1	34	0	0	0	34	0	0	0	1	29	0	0	0	29	0	0		1	0	0	0	0	0	0	0	0	1	0	0	0	0	0	0	0	0	1	0	0	1	0	0	0	0
14602	0	22	M	1	1	1	538	2	0	0	538	9	0	0	1	567	2	15	0	567	1	9	0	1	0	9	6	0	0	9	1	0	1	0	7	0	0	0	7	1	0	1	1	1	0	0	1	1	0
14801	1	28	A	1	1	1	696	2	2	0	696	0	1	0	1	325	0	0	0	325	0	0	0	1	0	0	0	0	0	1	0	0	1	0	0	0	0	0	0	0	0	1	1	1	0	0	0	1	0
14802	0	23	A	3	0	1	328	0	0	0	328	0	0	0	1	520	6	0	0	485	2	0	0	1	0	0	0	0	0	0	0	0	1	0	0	0	0	0	0	1	0	1	0	1	0	0	1	0	0
14803	1	5	M	1	1	1	2515	0	5	0	2630	0	3	0	1	301	1	1	0	301	1	0	0	1	0	0	0	0	0	0	0	0	1	0	0	0	0	0	0	0	0	1	1	1	0	0	0	0	0
15001	1	23	M	3	0	1	150	0	0	0	150	0	0	0	0									0									0									1	0	0	1
15002	0	65			0	0									0									0									0
20001	0	25	A	1	1	1	145	0	6	0	145	0	3	0	1	77	0	2	0	67	0	2	0	1	0	0	1	0	0	0	0	0	1	0	0	2	0	0	0	3	0	1	1	0	0	0	1	0	0
20002	1	25	A	1	1	1	504	0	0	0	504	0	0	0	1	824	0	0	0	824	0	0	0	1	0	0	0	0	0	0	0	0	1	0	0	0	0	0	0	0	0	1	0	0	0	0	0	0	0
1404					0	0									0									0									0
3203					0	0									0									0									0
3602					0	0									0									0									0
3603					0	0									0									0									0
4104					0	0									0									0									0
4403					0	0									0									0									0
4404					0	0									0									0									0
5104					0	0									0									0									0
5306					0	0									0									0									0
5307					0	0									0									0									0
6405					0	0									0									0									0
6601					0	0									0									0									0
7003					0	0									0									0									0
7004					0	0									0									0									0
7605					0	0									0									0									0
8205					0	0									0									0									0
8802					0	0									0									0									0
8804					0	0									0									0									0
10002					0	0									0									0									0
10603					0	0									0									0									0
20003					0	0									0									0									0
20004					0	0									0									0									0
[truncated: 12 more columns]
